# Supplementary material for: Design and Development of a Real-Time Pressure-Driven Monitoring System for In Vitro Microvasculature Formation
Source: Biomimetics (Basel). 2025 Aug 1;10(8):501. doi: 10.3390/biomimetics10080501 (PMC12383887; doi:10.3390/biomimetics10080501)
Supplement: Supplementary file 1 [file biomimetics-10-00501-s001.zip]

Archive with 19 entries (18 files):
- Supplementary Materials/
- Supplementary Materials/.DS_Store
- __MACOSX/Supplementary Materials/._.DS_Store
- Supplementary Materials/Video_S1.mov
- __MACOSX/Supplementary Materials/._Video_S1.mov
- Supplementary Materials/Code_S3.py
- __MACOSX/Supplementary Materials/._Code_S3.py
- Supplementary Materials/Code_S2.rtf
- __MACOSX/Supplementary Materials/._Code_S2.rtf
- Supplementary Materials/Figure_S1.png
- __MACOSX/Supplementary Materials/._Figure_S1.png
- Supplementary Materials/Figure_S2.png
- __MACOSX/Supplementary Materials/._Figure_S2.png
- Supplementary Materials/Code_S1.ino
- __MACOSX/Supplementary Materials/._Code_S1.ino
- Supplementary Materials/Figure_S3.png
- __MACOSX/Supplementary Materials/._Figure_S3.png
- Supplementary Materials/Manuscript Supplementary Materials and Legends.pdf
- __MACOSX/Supplementary Materials/._Manuscript Supplementary Materials and Legends.pdf
