# Supplementary material for: Design and Development of a Real-Time Pressure-Driven Monitoring System for In Vitro Microvasculature Formation
Source: Biomimetics (Basel). 2025 Aug 1;10(8):501. doi: 10.3390/biomimetics10080501 (PMC12383887; doi:10.3390/biomimetics10080501)
Supplement: Supplementary file 1 [file biomimetics-10-00501-s001.zip › Supplementary Materials/Code_S3.py]

# -*- coding: utf-8 -*-
"""Sensor Data Editor

Automatically generated by Colab.

Original file is located at
    https://colab.research.google.com/drive/1NydyqC5F0qc2ak1Q2J6JqQRIg7El3rj1
"""

import re

#insert serial monitor data below
data = """

"""
print("INLET VALUES")

# Regular expression pattern to match the inlet mmHg values
pattern = r"Inlet channel \d+ - Pressure: [\d.]+ psi = (\d+\.\d+) mmHg"

# Find all matches of the pattern in the data
inlet_mmhg_values = re.findall(pattern, data)

# Convert the extracted values to floats (if needed)
inlet_mmhg_values = [float(value) for value in inlet_mmhg_values]

# Print the extracted inlet mmhg values
for i in range(0, len(inlet_mmhg_values)):
    print(inlet_mmhg_values[i])

print("OUTLET VALUES")

# Regular expression pattern to match the inlet mmHg values
pattern = r"Outlet channel \d+ - Pressure: [\d.]+ psi = (\d+\.\d+) mmHg"

# Find all matches of the pattern in the data
outlet_mmhg_values = re.findall(pattern, data)

# Convert the extracted values to floats (if needed)
outlet_mmhg_values = [float(value) for value in outlet_mmhg_values]

# Print the extracted inlet mmhg values
for i in range(0, len(outlet_mmhg_values)):
    print(inlet_mmhg_values[i])
