# Supplementary material for: Design and Development of a Real-Time Pressure-Driven Monitoring System for In Vitro Microvasculature Formation
Source: Biomimetics (Basel). 2025 Aug 1;10(8):501. doi: 10.3390/biomimetics10080501 (PMC12383887; doi:10.3390/biomimetics10080501)
Supplement: Supplementary file 1 [file biomimetics-10-00501-s001.zip › Supplementary Materials/Code_S1.ino]

//Code initializes and communicates with two Honeywell ABP pressure sensors via an I2C interface using a TCA9548A multiplexer. 
//The setup() function establishes serial and I2C connections, 
//while the loop() function periodically reads pressure data from two sensor channels (inlet and outlet). 
//The readSensor() function retrieves pressure values in psi and converts them to dynes/cm² for display on the serial monitor. 
//Delays are incorporated to manage signal timing and update intervals.

#include <Wire.h>
//#include <Adafruit_TCA9548A.h>
#include <Honeywell_ABP.h>

//Adafruit_TCA9548A mux;

// Create Honeywell_ABP instances for two sensors
Honeywell_ABP abp1(0x78, 0, 15, "psi"); // I2C address for ABP sensor 1
Honeywell_ABP abp2(0x78, 0, 15, "psi"); // I2C address for ABP sensor 2

// TCA9548A I2C multiplexer address
const int multiplexerAddress = 0x70;


void setup() {
  // Open serial communication
  Serial.begin(9600);

  // Initialize I2C communication
  Wire.begin();


  // Delay for multiplexer settling
  delay(1000);

  // Initialize ABP sensor 1
  Serial.println("Initializing ABP sensor 1...");

  // Initialize ABP sensor 2
  Serial.println("Initializing ABP sensor 2...");
}

void loop() {
  // Read from ABP sensor 1
  readChannel(abp1, 2, "Inlet channel 2");

  delay(100);

  // Read from ABP sensor 2
  readChannel(abp2, 5, "Outlet channel 5");

  delay(10000); // Wait for 10 seconds before updating again
}

void readChannel(Honeywell_ABP& abp, int channelNumber, const char* sensorName){
  Wire.beginTransmission(multiplexerAddress);
  Wire.write(1 << channelNumber);
  readSensor(abp, sensorName);
  Wire.endTransmission(true);
}

void readSensor(Honeywell_ABP& abp, const char* sensorName) {
  // Update sensor reading
  abp.update();

  // Print sensor reading via serial
  Serial.print(sensorName);
  Serial.print(" - Pressure: ");
  Serial.print(abp.pressure());
  Serial.print(" ");
  Serial.print(abp.unit());
  Serial.print(" = ");
  Serial.print(abp.pressure() * 68947.572931783);
  Serial.println(" dynes/cm2");

}
